# Supplementary material for: Platelet Endothelial Cell Adhesion Molecule 1 (CD31) Is Essential for Clostridium perfringens Beta-Toxin Mediated Cytotoxicity in Human Endothelial and Monocytic Cells
Source: Toxins (Basel). 2021 Dec 13;13(12):893. doi: 10.3390/toxins13120893 (PMC8703487; doi:10.3390/toxins13120893)
Supplement: Supplementary file 1 [file toxins-13-00893-s001.zip]

Archive with 1 entries (1 files):
- toxins-1493407 -su-send for xml-12.20.pdf
